# Supplementary material for: Tandem metalloenzymes gate plant cell entry by pathogenic fungi
Source: Sci Adv. 2022 Dec 21;8(51):eade9982. doi: 10.1126/sciadv.ade9982 (PMC9770985; doi:10.1126/sciadv.ade9982)
Supplement: Supplementary file 2 — Movie S1 [file sciadv.ade9982_movie_s1.zip]

Archive with 1 entries (1 files):
- sciadv.ade9982_movie_s1.mp4
